# Supplementary material for: An ImageJ macro tool for OCTA-based quantitative analysis of Myopic Choroidal neovascularization
Source: PLoS One. 2023 Apr 21;18(4):e0283929. doi: 10.1371/journal.pone.0283929 (PMC10120933; doi:10.1371/journal.pone.0283929)
Supplement: S3 File — (XLSX) [file pone.0283929.s003.xlsx]

## Sheet: Sheet1
DEMOGRAPHICS
S.no.	Eye	Refractive Error		BCVA
		Distance	Near	Distance	Near
1	OS	11.5	2.5	6/36	N18
2	OD	13.5	0	2022-06-18	N6
3	OS	13	0	2022-06-18	N6
4	OD	0	3	2022-06-24	N12
5	OD	0	3	2022-06-18	N6
6	OS	4.75	3	2022-06-06	N6
7	OS	3	3	2022-06-24	N36
8	OD	20	2	2022-06-09	N6
9	OD	10	1.25	2022-06-24	N12
10	OS	9	1.25	2022-06-06	N6
11	OD	3.5	3	2022-06-12	N6
12	OS	10	2.5	6/36	N24
13	OD	16	2.5	2022-06-24	N8
14	OS	2.5	2.75	24/6	N18
15	OS	0.75	3	2022-06-09	N6
16	OD	6	0	3/60	N8
17	OS	1.25	2.5		N36
19	OS	12	0	6/60	N36
20	OS	11.5	0	2022-06-18	N6
21	OS	1.5	4	6/60	N12
22	OS	2.5	3	2022-06-18	N10
23	OS	7	3	6/60	N10
25	OS	22	0	2022-06-15	N10
25	OD	3.25	4	6/60	N18
26	OD	19.5	0	2022-06-09	N6
